# Supplementary material for: The relation of culture, socio-economics, and friendship to music preferences: A large-scale, cross-country study
Source: PLoS One. 2018 Dec 14;13(12):e0208186. doi: 10.1371/journal.pone.0208186 (PMC6294554; doi:10.1371/journal.pone.0208186)
Supplement: S1 Data — (XLSX) [file pone.0208186.s011.xlsx]

## Sheet: Sheet1
userid	friendid	country	friendcountry
384	384	UK	UK
3653	3653	UK	UK
4813	4813	US	US
2311227	5069	UK	AT
5069	5069	AT	AT
5213	5213	UK	UK
5834	5834	DE	DE
6958	6958	US	US
7698052	11297	DE	DE
11297	11297	DE	DE
14711617	14308	BR	BR
14308	14308	BR	BR
15067	15067	ES	ES
15434	15434	AT	AT
8007321	15434	AT	AT
6798559	15434	AT	AT
6427571	15434	AT	AT
5069	15434	AT	AT
16537	16537	IT	IT
17970	17970	AU	AU
1000450	1000450	US	US
1000651	1000651	US	US
1001190	1001190	UK	UK
1001647	1001647	NL	NL
1001711	1001711	US	US
1001713	1001713	US	US
1002693	1002693	US	US
1003045	1003045	US	US
3675770	1003134	UK	UK
1003134	1003134	UK	UK
1004064	1004064	DK	DK
1004584	1004584	RU	RU
1005171	1005171	UK	UK
1007115	1007115	US	US
1007118	1007118	US	US
1007377	1007377	UK	UK
1007420	1007420	DE	DE
2710520	1007547	BR	BR
1007547	1007547	BR	BR
1008023	1008023	CH	CH
16486655	1008113	DE	JP
1008113	1008113	JP	JP
17278187	1008113	DE	JP
1008332	1008332	US	US
1008363	1008363	UK	UK
1008551	1008551	US	US
42441887	1008797	US	US
1008797	1008797	US	US
1009181	1009181	UK	UK
1009451	1009451	US	US
1009632	1009632	US	US
1009940	1009940	NO	NO
1010145	1010145	UK	UK
1012517	1012517	UK	UK
1014744	1014744	US	US
1015392	1015392	UK	UK
1016310	1016310	BE	BE
1016475	1016475	SE	SE
1016760	1016760	US	US
1018238	1018238	SE	SE
1018480	1018480	DK	DK
1018542	1018542	US	US
1021097	1021097	DE	DE
1021445	1021445	US	US
1022229	1022229	UK	UK
1023115	1023115	UK	UK
1023623	1023623	CA	CA
1023656	1023656	FI	FI
21864463	1023672	AU	AU
4762168	1023672	AU	AU
1023672	1023672	AU	AU
1023863	1023863	UK	UK
1023989	1023989	US	US
1024190	1024190	UK	UK
1024743	1024743	US	US
1025350	1025350	HU	HU
1026493	1026493	US	US
1029562	1029562	DE	DE
1029742	1029742	US	US
27664961	1029742	US	US
1031637	1031637	US	US
1034770	1034770	NO	NO
1035006	1035006	UK	UK
1035020	1035020	UK	UK
1036286	1036286	US	US
1037776	1037776	CA	CA
1038111	1038111	DE	DE
1038997	1038997	US	US
1039046	1039046	CA	CA
1039205	1039205	UK	UK
1039249	1039249	DE	DE
1039355	1039355	US	US
3868441	1039355	US	US
1039579	1039579	US	US
3039225	1039579	US	US
1040397	1040397	RU	RU
1040458	1040458	AQ	AQ
1040586	1040586	RU	RU
3789789	1040923	CZ	CZ
1040923	1040923	CZ	CZ
23814300	1040986	DE	DE
1040986	1040986	DE	DE
3387625	1041209	DE	DE
1041209	1041209	DE	DE
21366840	1041403	NO	NO
1041403	1041403	NO	NO
1041908	1041908	US	US
34773651	1042244	BR	BR
1042244	1042244	BR	BR
1042762	1042762	US	US
6599803	1042762	US	US
3168446	1042860	US	NL
1042860	1042860	NL	NL
1042903	1042903	US	US
4085032	1042903	SE	US
1042995	1042995	US	US
1044219	1044219	HU	HU
6657738	1044302	US	US
1044302	1044302	US	US
1044535	1044535	SE	SE
1044661	1044661	SE	SE
1044761	1044761	UK	UK
1044776	1044776	SE	SE
1044912	1044912	NL	NL
1045130	1045130	UK	UK
4925078	1045130	CA	UK
2334342	1045130	US	UK
13303965	1045130	UK	UK
5017010	1045130	UK	UK
2025911	1045130	US	UK
6793492	1045130	UK	UK
42635082	1045130	UK	UK
1045479	1045479	NL	NL
1045501	1045501	KH	KH
1045587	1045587	LV	LV
1045706	1045706	NL	NL
31596616	1045706	NL	NL
2006017	1045707	NL	AQ
2445615	1045707	CA	AQ
1045707	1045707	AQ	AQ
2059080	1045824	BE	BE
1045824	1045824	BE	BE
12225171	1046066	RU	FI
1046066	1046066	FI	FI
1046264	1046264	JP	JP
1046644	1046644	US	US
1046659	1046659	NL	NL
2017104	1046659	NL	NL
7307355	1046678	ZA	ZA
20441297	1046678	NL	ZA
1046678	1046678	ZA	ZA
1046993	1046993	ES	ES
2383779	1047533	NL	RU
1047533	1047533	RU	RU
7428092	1047533	NL	RU
20307198	1047533	US	RU
11301051	1047533	NL	RU
2813792	1047533	BE	RU
9341753	1047533	UK	RU
13356377	1047533	NL	RU
9018756	1047533	NL	RU
1047671	1047671	US	US
1047699	1047699	AU	AU
5327608	1047729	NL	NL
2149968	1047729	NO	NL
13462185	1047729	NL	NL
1047729	1047729	NL	NL
1048016	1048016	SE	SE
1048040	1048040	US	US
1048362	1048362	UK	UK
1048837	1048837	IL	IL
22507399	1048837	IL	IL
1049078	1049078	US	US
1049298	1049298	FI	FI
4201501	1049522	US	US
1049522	1049522	US	US
5999928	1049656	FI	FI
2722846	1049656	FI	FI
1049656	1049656	FI	FI
14985247	1049846	NL	NL
1049846	1049846	NL	NL
1051870	1051870	US	US
1052285	1052285	SE	SE
1052995	1052995	UK	UK
1053214	1053214	CA	CA
1053550	1053550	DE	DE
2678082	1053592	US	US
1053592	1053592	US	US
3540222	1053592	US	US
2732214	1053592	US	US
4364631	1053592	US	US
1053633	1053633	NZ	NZ
1054287	1054287	UK	UK
1054663	1054663	US	US
1054941	1054941	DE	DE
12786321	1054946	TR	AT
1054946	1054946	AT	AT
1055118	1055118	US	US
1055281	1055281	DE	DE
4849249	1056506	US	US
1056506	1056506	US	US
1056594	1056594	DE	DE
1056687	1056687	UA	UA
1056935	1056935	UK	UK
1057326	1057326	US	US
7371116	1057727	US	UK
2690758	1057727	UK	UK
1057727	1057727	UK	UK
16754219	1057727	UK	UK
47892902	1057727	UK	UK
6157737	1057727	UK	UK
2642472	1057727	UK	UK
1057829	1057829	NL	NL
1058317	1058317	UK	UK
1058807	1058807	NL	NL
5080666	1058814	NL	NL
1058814	1058814	NL	NL
1058825	1058825	NL	NL
1059156	1059156	US	US
1060877	1060877	NZ	NZ
1062818	1062818	US	US
1062888	1062888	US	US
1063094	1063094	US	US
4411278	1063392	US	US
1063392	1063392	US	US
1063836	1063836	US	US
1063973	1063973	US	US
1064160	1064160	US	US
11063011	1064160	FI	US
3616893	1064160	US	US
1064252	1064252	JP	JP
16119133	1064252	RU	JP
31532905	1064252	UK	JP
42700358	1064252	RU	JP
30237776	1064252	CN	JP
28968377	1064252	US	JP
1064612	1064612	US	US
4912319	1064696	CN	US
1064696	1064696	US	US
36997725	1064696	AU	US
2172119	1064882	US	US
9091122	1064882	US	US
6096249	1064882	US	US
1064882	1064882	US	US
1065252	1065252	US	US
5168110	1065278	PL	PL
1065278	1065278	PL	PL
2559184	1065441	UK	US
36358212	1065441	US	US
17557086	1065441	US	US
1065441	1065441	US	US
13522345	1065441	DK	US
3020836	1065441	US	US
42662076	1065441	UK	US
2285020	1065697	FI	BE
1065697	1065697	BE	BE
1066011	1066011	SE	SE
1066049	1066049	US	US
6651434	1066049	CA	US
1066341	1066341	DK	DK
1066852	1066852	CA	CA
1067785	1067785	BE	BE
1068399	1068399	US	US
1070023	1070023	US	US
2006017	1070155	NL	SE
2312264	1070155	DE	SE
1070155	1070155	SE	SE
1070291	1070291	SE	SE
3381464	1070291	SE	SE
1070642	1070642	UK	UK
1070693	1070693	UK	UK
1070696	1070696	NO	NO
4949169	1070696	NO	NO
1070820	1070820	US	US
1071129	1071129	US	US
1071395	1071395	FR	FR
1071422	1071422	PL	PL
1071628	1071628	US	US
1073957	1072283	NL	NL
15051424	1072283	NL	NL
1072283	1072283	NL	NL
1072317	1072317	CC	CC
1072752	1072752	DK	DK
3321724	1072752	RO	DK
5253678	1072752	US	DK
4785595	1072752	CH	DK
5376258	1072752	RO	DK
4842937	1072752	LV	DK
1072954	1072954	US	US
2399573	1072954	US	US
1073342	1073342	IT	IT
3082039	1073613	US	US
1073613	1073613	US	US
2313341	1073624	NL	NL
1073624	1073624	NL	NL
17316490	1073624	IT	NL
1073957	1073957	NL	NL
1072283	1073957	NL	NL
3134976	1073993	NO	NO
4710662	1073993	NO	NO
1073993	1073993	NO	NO
2512183	1073993	NO	NO
1074381	1074381	JP	JP
1074564	1074564	DE	DE
1076924	1076924	UK	UK
1077321	1077321	UK	UK
2003209	2003209	BE	BE
2003374	2003374	DE	DE
2004140	2004140	US	US
2004527	2004527	CA	CA
2004595	2004595	US	US
4074209	2004595	IS	US
2190662	2004595	US	US
7555312	2004651	AU	AU
2004651	2004651	AU	AU
5378268	2004785	UK	UK
2004785	2004785	UK	UK
8858901	2005054	PL	PL
2005054	2005054	PL	PL
2005162	2005162	JP	JP
2005786	2005786	AT	AT
4205532	2006017	NL	NL
8429137	2006017	UK	NL
6511558	2006017	NL	NL
5998762	2006017	US	NL
2006017	2006017	NL	NL
13386918	2006017	CH	NL
9472213	2006017	UK	NL
17423962	2006017	RU	NL
4894297	2006017	NL	NL
1070155	2006017	SE	NL
14561323	2006479	DE	RS
31360460	2006479	RS	RS
10359630	2006479	RS	RS
2006479	2006479	RS	RS
2006714	2006714	UK	UK
2436468	2007044	UK	UK
2007044	2007044	UK	UK
46587112	2007044	UK	UK
2008052	2008052	US	US
5863926	2008052	US	US
2008126	2008126	US	US
2008475	2008475	US	US
2008921	2008921	MX	MX
2010358	2010358	DE	DE
2010648	2010648	IS	IS
2010767	2010767	US	US
2011049	2011049	CH	CH
2011676	2011676	US	US
8108058	2012408	BG	BG
3574998	2012408	DE	BG
2012408	2012408	BG	BG
2013259	2013259	PT	PT
2013264	2013264	UK	UK
13656430	2013894	ES	CA
2013894	2013894	CA	CA
13793778	2013894	CA	CA
2287915	2014225	UK	UK
3214206	2014225	UK	UK
6147994	2014225	UK	UK
2318327	2014225	UK	UK
31171794	2014225	UK	UK
14242275	2014225	PL	UK
5923588	2014225	UK	UK
36354763	2014225	ID	UK
12527648	2014225	RU	UK
2346667	2014225	ES	UK
7310757	2014225	UK	UK
2425641	2014225	US	UK
6294182	2014225	UK	UK
2340138	2014225	US	UK
2089801	2014225	UK	UK
4963858	2014225	UK	UK
10715420	2014225	UK	UK
7227267	2014225	DE	UK
2718884	2014225	UK	UK
4982094	2014225	UK	UK
3561899	2014225	UK	UK
6514438	2014225	UK	UK
9984087	2014225	UK	UK
11026055	2014225	CZ	UK
7241232	2014225	SE	UK
3040832	2014225	LU	UK
3908359	2014225	UK	UK
3383072	2014225	VN	UK
5075255	2014225	IE	UK
27173751	2014225	UK	UK
2335038	2014225	UK	UK
8700186	2014225	UK	UK
21807433	2014225	UK	UK
3025923	2014225	UK	UK
6663476	2014225	UK	UK
1003134	2014225	UK	UK
6105899	2014225	DE	UK
3846576	2014225	US	UK
6793492	2014225	UK	UK
20555235	2014225	UK	UK
2236765	2014225	UK	UK
8513863	2014225	UK	UK
2014225	2014225	UK	UK
7658366	2014225	UK	UK
2426236	2014225	UK	UK
15701390	2014225	UK	UK
3518735	2014225	UK	UK
11015726	2014225	UK	UK
18565451	2014225	GR	UK
13091520	2014225	UK	UK
32940322	2014225	UK	UK
8801241	2014225	UK	UK
12710926	2014225	UK	UK
32231870	2014225	UK	UK
3711443	2014225	UK	UK
11252407	2014225	FR	UK
5234241	2014225	UK	UK
4575581	2014225	UK	UK
2560176	2014225	UK	UK
3396181	2014225	UK	UK
28487724	2014225	UK	UK
5813999	2014258	US	US
2014258	2014258	US	US
2014566	2014566	US	US
2014660	2014660	AU	AU
2015890	2015890	US	US
2015923	2015923	US	US
2016172	2016172	UK	UK
2016185	2016185	IE	IE
2016281	2016281	SE	SE
2076073	2016788	UK	SE
2016788	2016788	SE	SE
2017046	2017046	SE	SE
3108408	2017046	US	SE
1046659	2017104	NL	NL
2017104	2017104	NL	NL
2017143	2017143	UK	UK
2017294	2017294	US	US
2017845	2017845	US	US
2018202	2018202	ST	ST
2019896	2019896	UK	UK
2019942	2019942	US	US
2020050	2020050	IE	IE
2020221	2020221	SE	SE
2020596	2020596	US	US
2020751	2020751	US	US
6575213	2020795	JP	US
2020795	2020795	US	US
2021135	2021135	US	US
2021446	2021446	US	US
2021453	2021453	PL	PL
2023686	2023686	US	US
4382164	2023686	US	US
13767987	2023857	BG	BG
2023857	2023857	BG	BG
2023864	2023864	AU	AU
2024012	2024012	SE	SE
2886805	2024417	BE	AR
2024417	2024417	AR	AR
37978491	2024417	SE	AR
2025068	2025068	HU	HU
2025911	2025911	US	US
2025998	2025998	AU	AU
2026407	2026407	NL	NL
27890174	2026407	BY	NL
2026540	2026540	DE	DE
2026899	2026899	US	US
36984290	2026899	US	US
2158373	2026899	UM	US
2027291	2027291	JP	JP
2027295	2027295	US	US
19954741	2027295	PT	US
2028545	2028545	UK	UK
9496312	2028764	UK	US
2028764	2028764	US	US
2029026	2029026	DE	DE
38094862	2029044	AU	AU
2029044	2029044	AU	AU
2029164	2029164	FI	FI
47778909	2030280	US	US
2030280	2030280	US	US
2030480	2030480	BG	BG
2031036	2031036	SE	SE
2031270	2031270	UK	UK
2031796	2031796	US	US
15836148	2031796	US	US
2031865	2031865	UK	UK
3745026	2031865	UK	UK
9455780	2031865	SE	UK
2274811	2031865	UK	UK
3012451	2032776	US	US
2096360	2032776	US	US
2032776	2032776	US	US
2033121	2033121	DE	DE
2034316	2034316	JP	JP
2034573	2034573	US	US
21719228	2035661	BR	BR
2035661	2035661	BR	BR
4472273	2035866	SE	SE
2035866	2035866	SE	SE
2128910	2035866	SE	SE
2036485	2036485	UK	UK
2037575	2037575	DE	DE
2038898	2038898	SE	SE
2039625	2039625	US	US
2040102	2040102	NI	NI
2041547	2041547	US	US
2041825	2041825	NO	NO
2042158	2042158	CA	CA
2042934	2042934	NL	NL
2043453	2043453	US	US
2095754	2043453	UK	US
2219753	2043453	US	US
2043627	2043627	DE	DE
2043966	2043966	KY	KY
2044850	2044850	US	US
2046671	2046671	CA	CA
5824614	2047475	NL	NL
2047475	2047475	NL	NL
2047831	2047831	SE	SE
2048049	2048049	CA	CA
2048518	2048518	US	US
2048782	2048782	US	US
2048827	2048827	NO	NO
2963767	2048948	SE	UK
2048948	2048948	UK	UK
2049386	2049386	AU	AU
2426252	2049551	FI	FI
2049551	2049551	FI	FI
2051167	2051167	PL	PL
2051372	2051372	US	US
7378529	2051420	US	NL
2051420	2051420	NL	NL
2052015	2052015	NO	NO
2052248	2052248	US	US
2052795	2052795	CA	CA
2052851	2052851	AT	AT
3209835	2052851	DE	AT
2052993	2052993	FI	FI
2053196	2053196	AU	AU
2053829	2053829	US	US
7873583	2053829	US	US
11495298	2053829	US	US
2054622	2054622	CA	CA
19565085	2054622	MH	CA
2056364	2056364	US	US
2056895	2056895	UK	UK
3159932	2056895	IL	UK
2057047	2057047	US	US
2057169	2057169	US	US
2057811	2057811	US	US
3540222	2057811	US	US
2058161	2058161	UK	UK
5050053	2058161	UK	UK
2058511	2058511	US	US
5443242	2058805	AE	BG
10860718	2058805	IE	BG
2058805	2058805	BG	BG
1045824	2059080	BE	BE
2059080	2059080	BE	BE
2059245	2059245	UK	UK
7694070	2059245	UK	UK
5691970	2059245	US	UK
2059685	2059685	DE	DE
2059839	2059839	PL	PL
48166295	2059883	NL	NL
2059883	2059883	NL	NL
2060645	2060645	US	US
4507385	2060645	US	US
12405827	2060645	IT	US
2060650	2060650	US	US
12773812	2060650	US	US
2061005	2061005	IL	IL
2061069	2061069	IL	IL
2061348	2061348	SI	SI
2061388	2061388	UK	UK
2061589	2061589	SE	SE
2062026	2062026	ES	ES
3188749	2062264	DE	DE
2062264	2062264	DE	DE
19274747	2062264	DE	DE
12652869	2062264	DE	DE
2062696	2062696	US	US
2063610	2063610	DK	DK
2064055	2064055	UK	UK
2064762	2064762	NO	NO
2913880	2064762	NO	NO
2065460	2065460	US	US
22272449	2065629	US	US
7954479	2065629	NL	US
2065629	2065629	US	US
2577741	2065883	FI	FI
2065883	2065883	FI	FI
2066535	2066535	US	US
2066761	2066761	UK	UK
2067004	2067004	US	US
2067285	2067285	ES	ES
2068774	2068774	US	US
2068995	2068995	FI	FI
2069403	2069403	DE	DE
2069426	2069426	NL	NL
29628981	2069426	FR	NL
2069487	2069487	SE	SE
2251585	2069487	SE	SE
7396503	2069487	SE	SE
2070648	2070648	SE	SE
2071701	2071701	DE	DE
2945348	2072646	US	US
2072646	2072646	US	US
2072651	2072651	US	US
2072669	2072669	DE	DE
7141657	2073140	US	US
2073140	2073140	US	US
2108043	2073140	FR	US
2936700	2073404	US	CA
33823565	2073404	US	CA
3656818	2073404	US	CA
5057042	2073404	FR	CA
2073404	2073404	CA	CA
6103700	2073404	HR	CA
2073564	2073564	UK	UK
10706703	2073564	UK	UK
9795066	2073565	FI	FI
2073565	2073565	FI	FI
2073713	2073713	UK	UK
2074047	2074047	US	US
2074151	2074151	PL	PL
2074415	2074415	US	US
2075079	2075079	BE	BE
31277224	2075079	CO	BE
2075174	2075174	DE	DE
2075769	2075769	SE	SE
2076073	2076073	UK	UK
2016788	2076073	SE	UK
4154850	2076073	AU	UK
29451079	2076242	BR	BR
2076242	2076242	BR	BR
2076468	2076468	CA	CA
2076729	2076729	US	US
7172715	2077240	NL	NL
2077240	2077240	NL	NL
13176128	2077741	US	US
2077741	2077741	US	US
2077772	2077772	US	US
5775038	2077772	US	US
2078417	2078417	SE	SE
49310020	2078417	SE	SE
13158829	2078417	CA	SE
33616772	2078417	ES	SE
5820208	2078773	NZ	UK
2078773	2078773	UK	UK
5958282	2078773	CO	UK
2797155	2079253	UA	RU
2079253	2079253	RU	RU
2878208	2079253	RU	RU
2080218	2080218	UK	UK
2081116	2081116	US	US
2084858	2084858	JP	JP
2085748	2085748	US	US
2198590	2086068	FI	FI
48106142	2086068	FI	FI
2677721	2086068	FI	FI
2086068	2086068	FI	FI
2087038	2087038	PT	PT
2087288	2087288	UK	UK
31897643	2087614	CL	NO
2087614	2087614	NO	NO
2440593	2087614	NO	NO
2087782	2087782	UK	UK
2089254	2089254	US	US
2089801	2089801	UK	UK
2089833	2089833	UK	UK
2089901	2089901	US	US
2090851	2090851	AU	AU
2091317	2091317	CA	CA
3258276	2091317	US	CA
2092396	2092396	PL	PL
2093544	2093544	CA	CA
6386989	2093901	SE	SE
21402959	2093901	SE	SE
2093901	2093901	SE	SE
2094753	2094753	CA	CA
4822375	2095195	FI	FI
2095195	2095195	FI	FI
4073225	2095195	FI	FI
2095275	2095275	SE	SE
2095434	2095434	SE	SE
2095747	2095747	US	US
2043453	2095754	US	UK
2095754	2095754	UK	UK
10116698	2096336	UK	US
2653138	2096336	US	US
11232648	2096336	US	US
2096336	2096336	US	US
2096353	2096353	UK	UK
3012451	2096360	US	US
2032776	2096360	US	US
2945101	2096360	US	US
2096360	2096360	US	US
2096409	2096409	US	US
2097525	2097525	US	US
2098258	2098258	NO	NO
2098659	2098659	NO	NO
2099837	2099837	NL	NL
2100546	2100546	US	US
2101400	2101400	UK	UK
2101973	2101973	US	US
16868344	2101973	BR	US
22263857	2101973	US	US
2170339	2102520	NO	DK
2102520	2102520	DK	DK
2102912	2102912	AU	AU
2103133	2103133	UK	UK
14873920	2103133	US	UK
2430214	2103423	US	US
33964840	2103423	US	US
2103423	2103423	US	US
2103523	2103523	US	US
2103555	2103555	UK	UK
7944284	2103555	AU	UK
2559184	2103555	UK	UK
2105451	2105451	NL	NL
2105498	2105498	UK	UK
29106928	2106163	UK	UK
3194012	2106163	UK	UK
2795849	2106163	UK	UK
2106163	2106163	UK	UK
2106482	2106482	DE	DE
2355345	2106482	US	DE
2106499	2106499	US	US
3800889	2106499	FI	US
2107285	2107285	US	US
2107972	2107972	BG	BG
2073140	2108043	US	FR
2108043	2108043	FR	FR
2108418	2108418	UK	UK
2109093	2109093	US	US
2109098	2109098	CA	CA
2109450	2109450	US	US
2109687	2109687	RU	RU
2110826	2110826	NO	NO
2110860	2110860	DE	DE
2112867	2112867	UK	UK
2113635	2113635	FI	FI
2114103	2114103	CA	CA
2114683	2114683	US	US
2115209	2115209	ES	ES
2115322	2115322	US	US
2115454	2115454	IE	IE
2115525	2115525	FI	FI
2133352	2115525	FI	FI
2117366	2117366	LU	LU
2182934	2117366	LU	LU
4267131	2121407	BR	BR
33207952	2121407	BR	BR
2121407	2121407	BR	BR
2121662	2121662	US	US
2121794	2121794	SE	SE
2611775	2126581	FI	FI
2126581	2126581	FI	FI
2127137	2127137	NO	NO
2127306	2127306	US	US
5993326	2127306	US	US
2450089	2127306	UK	US
2127325	2127325	FI	FI
2128851	2128851	UK	UK
2128910	2128910	SE	SE
2035866	2128910	SE	SE
2129380	2129380	FI	FI
2130154	2130154	US	US
2131600	2131600	BE	BE
2132272	2132272	US	US
2132564	2132564	US	US
6157092	2132782	PL	PL
27976793	2132782	DE	PL
21513581	2132782	EH	PL
2132782	2132782	PL	PL
2132898	2132898	US	US
38815056	2132898	US	US
8049814	2133352	FI	FI
2133352	2133352	FI	FI
2115525	2133352	FI	FI
2998530	2133523	SE	SE
3238700	2133523	SE	SE
2133523	2133523	SE	SE
2552630	2133523	SE	SE
4939506	2133692	US	US
2133692	2133692	US	US
2133901	2133901	BG	BG
2133993	2133993	BR	BR
8674455	2134164	US	US
2134164	2134164	US	US
3110560	2134164	US	US
2134650	2134650	US	US
2134751	2134751	FI	FI
2722796	2134751	FI	FI
2492011	2135847	SE	SE
29628981	2135847	FR	SE
2135847	2135847	SE	SE
2135899	2135899	PL	PL
2136064	2136064	CA	CA
18843962	2137467	MK	UK
2533572	2137467	IT	UK
2137467	2137467	UK	UK
2137474	2137474	SE	SE
2137578	2137578	US	US
8097617	2137663	BR	BR
5290962	2137663	TR	BR
7718094	2137663	LT	BR
2137663	2137663	BR	BR
2137726	2137726	UK	UK
2138141	2138141	DE	DE
2139869	2139869	DE	DE
2140155	2140155	US	US
2140839	2140839	US	US
3385917	2140839	US	US
2141534	2141534	UA	UA
6834286	2141534	RU	UA
2141894	2141894	DE	DE
2142241	2142241	FI	FI
2142685	2142685	FI	FI
2214888	2142685	FI	FI
2143627	2143627	AU	AU
2144256	2144256	RU	RU
2144311	2144311	PT	PT
2144503	2144503	DE	DE
2146029	2146029	FI	FI
3166995	2146750	FI	FI
11030001	2146750	HU	FI
27527546	2146750	AU	FI
20140450	2146750	TR	FI
17852822	2146750	US	FI
5093956	2146750	BG	FI
6370703	2146750	US	FI
4009785	2146750	RU	FI
2146750	2146750	FI	FI
5199929	2146973	SI	SI
2146973	2146973	SI	SI
5340472	2146973	SI	SI
8064926	2146973	UK	SI
2147099	2147099	AU	AU
3734829	2147358	US	US
2147358	2147358	US	US
5856301	2147380	UK	UK
2147380	2147380	UK	UK
5820208	2147380	NZ	UK
2147576	2147576	US	US
38325971	2147576	US	US
10739073	2147594	US	US
2147594	2147594	US	US
2147913	2147913	NL	NL
2148480	2148480	UK	UK
2148640	2148640	SE	SE
2149092	2149092	US	US
2149496	2149496	IT	IT
2149642	2149642	AR	AR
5654450	2149642	BR	AR
1047729	2149968	NL	NO
8345204	2149968	RS	NO
2149968	2149968	NO	NO
2150262	2150262	PL	PL
6394337	2150262	PL	PL
2150720	2150720	NL	NL
2151595	2151595	US	US
2680819	2152071	UK	US
2152071	2152071	US	US
2152745	2152745	FI	FI
2154314	2154314	PL	PL
2154535	2154535	US	US
2155713	2155713	SE	SE
2156958	2156958	SE	SE
11595650	2157046	NL	NL
2157046	2157046	NL	NL
2157437	2157437	NO	NO
2157945	2157945	JP	JP
2034316	2157945	JP	JP
10157384	2157945	JP	JP
2158309	2158309	FI	FI
3635271	2158373	IS	UM
2026899	2158373	US	UM
2158373	2158373	UM	UM
5390890	2160615	DE	DE
2160615	2160615	DE	DE
2161358	2161358	US	US
9858682	2161790	UK	UK
2161790	2161790	UK	UK
8693580	2161926	AU	AU
8305909	2161926	US	AU
2161926	2161926	AU	AU
7936585	2162156	SE	SE
2162156	2162156	SE	SE
2162162	2162162	BE	BE
2162228	2162228	IE	IE
49069780	2162228	IE	IE
2163515	2163515	AU	AU
42473885	2163515	AU	AU
2163554	2163554	US	US
45980112	2163589	US	US
2163589	2163589	US	US
2164032	2164032	US	US
2164604	2164604	US	US
2164672	2164672	US	US
2164753	2164753	US	US
2165151	2165151	US	US
2165224	2165224	US	US
2166125	2166125	AU	AU
2166271	2166271	TW	TW
2166301	2166301	AU	AU
2166373	2166373	UK	UK
2167262	2167262	US	US
6161351	2167262	US	US
7394768	2168304	FR	FR
5280693	2168304	FR	FR
4796775	2168304	RU	FR
2168304	2168304	FR	FR
45438704	2168304	GR	FR
10361288	2168304	CA	FR
2168442	2168442	RU	RU
2168899	2168899	BE	BE
2170180	2170180	MG	MG
2170339	2170339	NO	NO
2102520	2170339	DK	NO
2170363	2170363	FI	FI
2817353	2170363	FI	FI
2170631	2170631	US	US
2170706	2170706	US	US
2171182	2171182	UK	UK
2172119	2172119	US	US
2172255	2172255	UK	UK
2173190	2173190	ES	ES
2173294	2173294	NL	NL
26648016	2173294	CL	NL
2173788	2173788	FI	FI
2747640	2174379	US	US
2174379	2174379	US	US
3197019	2174433	SE	SE
2174433	2174433	SE	SE
22362728	2175045	NO	DE
2175045	2175045	DE	DE
14804208	2175742	US	US
2175742	2175742	US	US
2722796	2176087	FI	FI
2176087	2176087	FI	FI
2176243	2176243	US	US
2389446	2176276	DE	DE
5350398	2176276	DE	DE
4768346	2176276	DE	DE
2177008	2176276	DE	DE
6532062	2176276	AT	DE
2176276	2176276	DE	DE
2599631	2176276	DE	DE
2176550	2176550	SE	SE
2595445	2176550	US	SE
48008577	2176839	US	US
2176839	2176839	US	US
3026536	2176839	US	US
2177008	2177008	DE	DE
2177213	2177213	US	US
2178095	2178095	FR	FR
2178696	2178696	SJ	SJ
2178944	2178944	JP	JP
33352445	2178944	US	JP
2179977	2179977	DK	DK
2180051	2180051	CX	CX
2180612	2180612	SE	SE
5625152	2180612	SE	SE
7613089	2181373	NL	NL
2181373	2181373	NL	NL
2181602	2181602	DE	DE
2181855	2181855	UK	UK
2117366	2182934	LU	LU
2182934	2182934	LU	LU
2183143	2183143	FI	FI
2183207	2183207	UK	UK
2183546	2183546	US	US
4735480	2185048	FI	FI
2185048	2185048	FI	FI
2458987	2185048	FI	FI
4638772	2185048	FI	FI
2185180	2185180	US	US
2185363	2185363	NL	NL
2185493	2185493	UK	UK
2194634	2185493	UK	UK
2447205	2185669	UK	UK
2185669	2185669	UK	UK
2186012	2186012	MX	MX
5814917	2186012	MX	MX
2186088	2186088	AU	AU
2186129	2186129	US	US
2186411	2186411	IL	IL
2186556	2186556	UK	UK
2186803	2186803	PL	PL
2187163	2187163	DE	DE
7307119	2187163	US	DE
2187673	2187673	SE	SE
10205354	2188192	AU	UK
16747535	2188192	UK	UK
2188192	2188192	UK	UK
2189202	2189202	TR	TR
14733650	2189202	TR	TR
2189740	2189740	IT	IT
2190403	2190403	ES	ES
3114538	2190588	AR	JP
2190588	2190588	JP	JP
2190662	2190662	US	US
4382164	2190662	US	US
2004595	2190662	US	US
2191052	2191052	NO	NO
2191564	2191564	US	US
2192342	2192342	CZ	CZ
2192894	2192894	IS	IS
3370780	2192894	IS	IS
2193161	2193161	UK	UK
2194140	2194140	RU	RU
2200746	2194140	RU	RU
2194634	2194634	UK	UK
2185493	2194634	UK	UK
2195865	2195865	BR	BR
16750711	2196169	US	DE
2196169	2196169	DE	DE
4831549	2196169	DE	DE
2196353	2196353	BR	BR
2197109	2197109	BR	BR
7951296	2197109	BR	BR
34259950	2197109	CA	BR
2197173	2197173	NO	NO
2197281	2197281	PL	PL
4936240	2197281	PL	PL
6760844	2197593	SE	AZ
36342170	2197593	SE	AZ
13529929	2197593	SE	AZ
10379044	2197593	SE	AZ
2197593	2197593	AZ	AZ
2198295	2198295	US	US
2086068	2198590	FI	FI
2198590	2198590	FI	FI
2198623	2198623	NO	NO
2275310	2198623	NO	NO
2198965	2198965	SE	SE
2199141	2199141	FI	FI
2200102	2200102	UK	UK
2200746	2200746	RU	RU
2194140	2200746	RU	RU
2201055	2201055	NL	NL
2201272	2201272	DE	DE
3017731	2201371	FI	FI
2201371	2201371	FI	FI
6452849	2201447	FI	FI
2201447	2201447	FI	FI
2201852	2201852	US	US
2202719	2202719	US	US
2203243	2203243	JP	JP
2203254	2203254	UK	UK
2204432	2204432	US	US
2306730	2204432	US	US
2204896	2204896	US	US
2205473	2205473	US	US
2205494	2205494	US	US
2205549	2205549	US	US
2205554	2205554	BR	BR
2205812	2205812	DK	DK
2205902	2205902	SE	SE
2207111	2207111	NL	NL
2207460	2207460	NO	NO
9351207	2207841	JP	US
21709309	2207841	US	US
2207841	2207841	US	US
27565399	2207841	JP	US
22741539	2207841	FI	US
2207868	2207868	US	US
2208262	2208262	ES	ES
33305681	2208392	PL	PL
2208392	2208392	PL	PL
2209290	2209290	IT	IT
2209625	2209625	DE	DE
11602523	2211116	SE	US
13612286	2211116	UK	US
9483199	2211116	US	US
2211116	2211116	US	US
10762171	2211116	RU	US
2211171	2211171	CZ	CZ
2211217	2211217	UK	UK
28477617	2211359	TH	TH
2211359	2211359	TH	TH
2211792	2211792	US	US
2211902	2211902	FR	FR
13658592	2211902	BD	FR
2212175	2212175	NO	NO
2142685	2214888	FI	FI
2214888	2214888	FI	FI
2215275	2215275	US	US
2217040	2217040	PL	PL
2217592	2217592	UK	UK
2218532	2218532	NL	NL
2218972	2218972	UK	UK
2218995	2218995	SE	SE
2043453	2219753	US	US
2219753	2219753	US	US
2220284	2220284	NO	NO
2220471	2220471	US	US
45957695	2221168	NO	NO
2221168	2221168	NO	NO
9072192	2221168	NO	NO
2221511	2221511	CL	CL
2222117	2222117	DE	DE
3114192	2222273	US	US
2176839	2222273	US	US
3026536	2222273	US	US
2755790	2222273	CR	US
2222273	2222273	US	US
2222413	2222413	US	US
2222679	2222679	US	US
2222773	2222773	US	US
2222973	2222973	US	US
2223050	2223050	ES	ES
2223247	2223247	ES	ES
2223515	2223515	BR	BR
2223693	2223693	CZ	CZ
2806363	2223693	IS	CZ
2408591	2223693	CZ	CZ
2226960	2226960	UK	UK
2227465	2227465	UK	UK
2227566	2227566	CZ	CZ
2227984	2227984	FI	FI
3518544	2227984	UK	FI
2228143	2228143	NL	NL
2228285	2228285	CA	CA
2228416	2228416	UK	UK
2228605	2228605	BG	BG
2228616	2228616	CA	CA
2229184	2229184	UK	UK
3723507	2229184	UK	UK
2229463	2229463	AU	AU
2230322	2230322	UK	UK
4487915	2230712	PL	UK
2230712	2230712	UK	UK
2546049	2230712	UK	UK
47892902	2230712	UK	UK
2230989	2230989	DE	DE
20214225	2230989	LV	DE
30696153	2230989	AU	DE
2231137	2231137	SE	SE
2231202	2231202	CA	CA
2231715	2231715	CH	CH
7352980	2231715	CH	CH
2233978	2233978	DE	DE
2234861	2234861	US	US
2235610	2235610	DE	DE
2236428	2236428	PL	PL
5741017	2236709	UK	UK
2236709	2236709	UK	UK
2236765	2236709	UK	UK
2236765	2236765	UK	UK
2236709	2236765	UK	UK
2237732	2237732	US	US
13938955	2238258	FI	US
2238258	2238258	US	US
2238969	2238969	US	US
2239988	2239988	CZ	CZ
2240207	2240207	US	US
2240538	2240538	US	US
2240548	2240548	US	US
2241192	2241192	DE	DE
4192509	2241192	DE	DE
2241250	2241250	SE	SE
2242663	2242663	US	US
2243763	2243763	RU	RU
2243770	2243770	LB	LB
2243874	2243874	FI	FI
2244113	2244113	FI	FI
8542807	2244137	NO	PL
4519499	2244137	AU	PL
2244137	2244137	PL	PL
2244480	2244480	UK	UK
2484559	2244707	DE	UK
2244707	2244707	UK	UK
37350473	2244707	UK	UK
2244879	2244879	AT	AT
2368074	2244879	DE	AT
2244964	2244964	DE	DE
2244978	2244978	US	US
2246396	2246396	FI	FI
2052993	2246396	FI	FI
33241120	2246396	RU	FI
45292336	2246396	RU	FI
5359641	2246396	FR	FI
23908125	2246396	US	FI
21965428	2246396	LV	FI
3232668	2246396	US	FI
39140793	2246396	RU	FI
47630991	2246396	AU	FI
2246513	2246513	ZA	ZA
2246757	2246757	UK	UK
2246769	2246769	BR	BR
3995083	2246769	NO	BR
2246867	2246867	EE	EE
2247547	2247547	FR	FR
2247616	2247616	FI	FI
2247734	2247734	FI	FI
2248678	2248678	BR	BR
2248837	2248837	US	US
2248978	2248978	US	US
7647803	2249045	NL	NL
7335056	2249045	NL	NL
2249045	2249045	NL	NL
3449044	2249045	NL	NL
2249374	2249374	BR	BR
2250496	2250496	DE	DE
2250707	2250707	US	US
2250905	2250905	NO	NO
20833270	2251585	SE	SE
11430053	2251585	CA	SE
2251585	2251585	SE	SE
2069487	2251585	SE	SE
11701068	2251585	SE	SE
2251719	2251719	NL	NL
2251997	2251997	US	US
2254045	2254045	FI	FI
2254068	2254068	US	US
2254217	2254217	AU	AU
2254558	2254558	RU	RU
2254961	2254961	UK	UK
2255135	2255135	JP	JP
2255206	2255206	US	US
2255838	2255838	US	US
2256929	2256929	FR	FR
2257572	2257572	RU	RU
2257894	2257894	NL	NL
2259365	2259365	BR	BR
2259506	2259506	US	US
2259900	2259900	BE	BE
2480704	2259900	BE	BE
6661114	2259900	NL	BE
2260673	2260673	US	US
46565100	2260673	PH	US
2260694	2260694	SE	SE
2438808	2260694	SE	SE
17571432	2260866	CL	US
2260866	2260866	US	US
22362728	2260866	NO	US
3516038	2260866	CA	US
2261354	2261354	PL	PL
2262122	2262122	US	US
11399283	2262122	UK	US
2262277	2262277	NL	NL
6597632	2262515	BE	AU
2262515	2262515	AU	AU
2265552	2265552	UK	UK
2265967	2265967	SE	SE
2266344	2266344	IS	IS
2267172	2267172	UK	UK
2267749	2267749	US	US
2267891	2267891	UK	UK
2268665	2268665	US	US
2268940	2268940	BR	BR
3610181	2269169	FI	CA
2269169	2269169	CA	CA
2269547	2269547	JP	JP
2313298	2269548	AT	AT
2269548	2269548	AT	AT
2269613	2269613	ES	ES
7859083	2269613	MX	ES
2271057	2271057	US	US
2271579	2271579	US	US
2271782	2271782	PT	PT
2273668	2273668	FI	FI
2274138	2274138	SE	SE
2274811	2274811	UK	UK
2198623	2275310	NO	NO
2275310	2275310	NO	NO
2276550	2276550	US	US
2277139	2277139	NL	NL
9743200	2277139	NL	NL
2277177	2277177	FI	FI
2278785	2278785	UK	UK
17747398	2278785	US	UK
2279424	2279424	NL	NL
2280529	2280529	US	US
2280822	2280822	UK	UK
2281732	2281732	US	US
2282053	2282053	DE	DE
3841865	2282471	NO	NO
2282471	2282471	NO	NO
2283086	2283086	SE	SE
2283596	2283596	NO	NO
2283870	2283870	US	US
2283993	2283993	AU	AU
2284306	2284306	ES	ES
2284843	2284843	AU	AU
42747833	2284843	US	AU
46917617	2284843	NZ	AU
2285020	2285020	FI	FI
1065697	2285020	BE	FI
2285212	2285212	US	US
2285604	2285604	UK	UK
2286105	2286105	AT	AT
2286167	2286167	RU	RU
2286184	2286184	ES	ES
2286351	2286351	SE	SE
2286428	2286428	AF	AF
2287295	2287295	NL	NL
2287915	2287915	UK	UK
13285072	2288298	US	US
18593488	2288298	SE	US
2288298	2288298	US	US
2288779	2288779	ES	ES
2288894	2288894	DE	DE
2289105	2289105	DE	DE
2289959	2289959	ES	ES
2291567	2291567	RU	RU
2291623	2291623	SE	SE
2291721	2291721	FR	FR
2291791	2291791	IT	IT
12150183	2291965	CL	UK
7310757	2291965	UK	UK
2291965	2291965	UK	UK
2292633	2292633	BG	BG
2294885	2294885	FI	FI
2295144	2295144	US	US
2295285	2295285	ES	ES
10909405	2295523	CA	US
2295523	2295523	US	US
2295660	2295660	US	US
2296099	2296099	UK	UK
2296754	2296754	US	US
42351217	2297131	KN	CA
45439622	2297131	US	CA
3082665	2297131	US	CA
22695039	2297131	US	CA
22132813	2297131	UK	CA
2297131	2297131	CA	CA
13285072	2297131	US	CA
45189260	2297131	CA	CA
2276550	2297131	US	CA
2297408	2297408	US	US
2352464	2297466	UK	UK
2297466	2297466	UK	UK
47078180	2297466	UK	UK
2298196	2298196	ZA	ZA
2299335	2299335	US	US
2300610	2300610	FI	FI
39749377	2301403	DE	US
2301403	2301403	US	US
2301413	2301413	NL	NL
2301716	2301716	US	US
2301754	2301754	DK	DK
2302165	2302165	US	US
25708055	2302641	PL	SE
2886805	2302641	BE	SE
2302641	2302641	SE	SE
2303125	2303125	ES	ES
2303176	2303176	NO	NO
40734931	2303531	US	US
6020497	2303531	US	US
2303531	2303531	US	US
2303707	2303707	US	US
2304434	2304434	AU	AU
2304472	2304472	PL	PL
9484493	2304843	UA	UA
45187856	2304843	RU	UA
36581023	2304843	RU	UA
4714664	2304843	UA	UA
2304843	2304843	UA	UA
11762066	2304843	UA	UA
9736998	2304843	UA	UA
7636283	2304903	UK	UK
2304903	2304903	UK	UK
2304930	2304930	FI	FI
4739969	2305051	ES	ES
2305051	2305051	ES	ES
2305062	2305062	FI	FI
2305369	2305369	US	US
15266221	2305407	FI	FI
2305407	2305407	FI	FI
2305743	2305743	UK	UK
2305793	2305793	SE	SE
2305826	2305826	IE	IE
2306730	2306730	US	US
2306992	2306992	US	US
2307379	2307379	JP	JP
2307539	2307539	FI	FI
2307545	2307545	DE	DE
2307872	2307872	LI	LI
2308079	2308079	US	US
2308189	2308189	FI	FI
2309264	2309264	US	US
2310549	2310549	SE	SE
2310772	2310772	US	US
2310930	2310930	US	US
2310965	2310965	UK	UK
2311025	2311025	NL	NL
2311148	2311148	US	US
48235017	2311227	SK	UK
2311227	2311227	UK	UK
5166362	2311227	US	UK
5069	2311227	AT	UK
2311468	2311468	US	US
2311846	2311846	US	US
5033884	2312011	US	US
7302119	2312011	US	US
2530210	2312011	CA	US
4113814	2312011	US	US
27347248	2312011	US	US
2312011	2312011	US	US
7400599	2312264	DE	DE
2312264	2312264	DE	DE
10116567	2312264	RO	DE
2313298	2313298	AT	AT
2269548	2313298	AT	AT
1073624	2313341	NL	NL
2313341	2313341	NL	NL
2313832	2313832	SE	SE
2314453	2314453	US	US
2315069	2315069	DK	DK
2315261	2315261	BE	BE
2283086	2315290	SE	NO
2315290	2315290	NO	NO
14191433	2315290	DE	NO
10321487	2315290	DE	NO
2317260	2317260	NZ	NZ
2663567	2317690	UK	UK
2317690	2317690	UK	UK
14406401	2317690	UK	UK
2318165	2318165	UK	UK
2318327	2318327	UK	UK
5839868	2318327	UK	UK
2319126	2319126	CA	CA
9464034	2320061	EE	EE
2320061	2320061	EE	EE
2321669	2321669	US	US
27962378	2321669	CA	US
2321875	2321875	NL	NL
2321922	2321922	AU	AU
2322458	2322458	BY	BY
2322650	2322650	US	US
2322984	2322984	SE	SE
40212905	2323195	BY	BY
27008123	2323195	BY	BY
38612064	2323195	BY	BY
2322458	2323195	BY	BY
45677854	2323195	BY	BY
19668392	2323195	BY	BY
8275667	2323195	BY	BY
2323195	2323195	BY	BY
5459640	2323423	RU	RU
2323423	2323423	RU	RU
2323851	2323851	FR	FR
3856092	2323914	RU	RU
2323914	2323914	RU	RU
2323992	2323992	NL	NL
19386186	2323992	AU	NL
30844971	2323992	LV	NL
2324069	2324069	SE	SE
2324290	2324290	BE	BE
2324805	2324805	US	US
2325418	2325418	NL	NL
2325446	2325446	FI	FI
2622652	2325631	DE	FI
2325631	2325631	FI	FI
2326592	2326592	PL	PL
4729359	2326592	UK	PL
2327961	2327961	US	US
2328573	2328573	DE	DE
2330077	2330077	CA	CA
6271822	2330077	CA	CA
2331200	2331200	JP	JP
2331805	2331805	SE	SE
2332604	2332604	UK	UK
2332681	2332681	FR	FR
3490539	2332681	IT	FR
2332965	2332965	US	US
2333218	2333218	US	US
2333385	2333385	US	US
2333595	2333595	FI	FI
2334336	2334336	DE	DE
2334342	2334342	US	US
33928176	2334363	RS	RS
49085389	2334363	RS	RS
2334363	2334363	RS	RS
17546188	2334363	RS	RS
2334638	2334638	IT	IT
2334772	2334772	DE	DE
2334912	2334912	UK	UK
12087919	2334912	UK	UK
2335038	2335038	UK	UK
2335700	2335700	US	US
2335704	2335704	DE	DE
2336053	2336053	SE	SE
2336393	2336393	US	US
2336569	2336569	CA	CA
2338776	2338776	SE	SE
2339189	2339189	NO	NO
3995827	2339189	NO	NO
6312441	2339189	NO	NO
4154396	2339189	NO	NO
2339717	2339717	PL	PL
2340138	2340138	US	US
2340403	2340403	US	US
2341080	2341080	AU	AU
2341086	2341086	DE	DE
14055098	2341199	FI	FI
2341199	2341199	FI	FI
2342333	2342333	FI	FI
4569494	2342333	FI	FI
3484539	2342669	US	US
2342669	2342669	US	US
2343949	2343949	BE	BE
2344168	2344168	FR	FR
2344288	2344288	FR	FR
45406621	2344288	CA	FR
2344331	2344331	DE	DE
3254377	2344805	FI	FI
2344805	2344805	FI	FI
2344834	2344834	RU	RU
2345328	2345328	US	US
2345970	2345970	US	US
2346615	2346615	DE	DE
13923102	2346615	DE	DE
32953623	2346615	BR	DE
6394431	2346615	DE	DE
3994041	2346615	DE	DE
4122257	2346667	ES	ES
3633602	2346667	ES	ES
2346667	2346667	ES	ES
2348935	2348935	CH	CH
2837109	2348952	UK	UK
2348952	2348952	UK	UK
12676448	2349062	AU	BE
30757642	2349062	US	BE
2349062	2349062	BE	BE
2349091	2349091	NO	NO
2349261	2349261	US	US
5100807	2349324	DE	DE
2349324	2349324	DE	DE
2461558	2350798	US	US
2350798	2350798	US	US
2350911	2350911	US	US
2351222	2351222	UK	UK
2557127	2351951	US	US
2351951	2351951	US	US
2352464	2352464	UK	UK
2352659	2352659	UK	UK
5775235	2354349	HR	HR
3475767	2354349	HR	HR
3508078	2354349	HR	HR
7880967	2354349	RU	HR
2354349	2354349	HR	HR
13278079	2354349	HR	HR
13398196	2354349	HR	HR
5508810	2354349	HR	HR
2354509	2354509	AU	AU
2106482	2355345	DE	US
2606512	2355345	CA	US
2355345	2355345	US	US
2355387	2355387	IE	IE
2355490	2355490	US	US
2355978	2355978	US	US
2356116	2356116	US	US
2356671	2356671	FI	FI
2357296	2357296	LT	LT
2832567	2357296	CL	LT
4190557	2357455	UK	UK
2357455	2357455	UK	UK
2358338	2358338	NL	NL
2358362	2358362	US	US
2358595	2358595	NO	NO
2359197	2359197	US	US
2359662	2359662	US	US
2359678	2359678	JP	JP
2359708	2359708	US	US
2359926	2359926	IE	IE
2360071	2360071	TR	TR
4020153	2360071	UK	TR
2360198	2360198	NL	NL
2746936	2360517	NO	NO
2360517	2360517	NO	NO
17478742	2361122	BR	BR
2361122	2361122	BR	BR
14391388	2361122	BR	BR
8716954	2361122	BR	BR
19888080	2361122	BR	BR
18320914	2361122	BR	BR
21604472	2361122	BR	BR
48188622	2361122	BR	BR
11161844	2361122	BR	BR
2361140	2361140	RU	RU
6994810	2361207	AT	AT
2361207	2361207	AT	AT
2361319	2361319	PL	PL
2361741	2361741	US	US
2362690	2362690	DE	DE
2362694	2362694	JP	JP
2363368	2363368	FI	FI
13609567	2363441	PL	PL
3407668	2363441	PL	PL
2363441	2363441	PL	PL
2363599	2363599	US	US
2363923	2363923	UK	UK
24889129	2363923	HR	UK
9939376	2363923	US	UK
2364460	2364460	BY	BY
2365258	2365258	US	US
5615243	2366488	DE	DE
5450793	2366488	US	DE
2366488	2366488	DE	DE
19565085	2366488	MH	DE
2367530	2367530	CA	CA
2368033	2368033	US	US
9061139	2368033	DE	US
2244879	2368074	AT	DE
2368074	2368074	DE	DE
2368138	2368138	NL	NL
2368146	2368146	GR	GR
18954606	2368146	RU	GR
2547434	2368146	BY	GR
40212905	2368146	BY	GR
2368153	2368153	SE	SE
2368518	2368518	LU	LU
4502858	2368681	VE	CR
47180309	2368681	IT	CR
2368681	2368681	CR	CR
2368749	2368749	BR	BR
34758509	2368749	BR	BR
7584389	2368749	BR	BR
2369061	2369061	US	US
2370265	2370265	DE	DE
2371498	2371498	US	US
2371768	2371768	IE	IE
2372941	2372941	UK	UK
49646916	2374752	DE	DE
2374752	2374752	DE	DE
3078076	2374752	DE	DE
2374836	2374836	US	US
2375358	2375358	FI	FI
2375403	2375403	NO	NO
8176144	2375403	NO	NO
3170654	2375432	FR	FR
2375432	2375432	FR	FR
2375646	2375646	UK	UK
2375741	2375741	CZ	CZ
4751474	2375741	SG	CZ
4424192	2375741	DE	CZ
4233720	2375741	CZ	CZ
2375890	2375890	NL	NL
2376160	2376160	DE	DE
2377606	2377606	BE	BE
2377783	2377783	HU	HU
2379478	2379478	CA	CA
10182599	2379522	US	US
2379522	2379522	US	US
5308827	2380308	US	PL
3454309	2380308	US	PL
2380308	2380308	PL	PL
2380445	2380445	UA	UA
4661680	2381290	TR	PL
47628283	2381290	RU	PL
2381290	2381290	PL	PL
42242002	2381290	RU	PL
30802473	2381323	DE	RS
2430646	2381323	US	RS
40086507	2381323	KM	RS
2381323	2381323	RS	RS
37786012	2381323	RS	RS
2381673	2381673	US	US
2381685	2381685	US	US
2382718	2382718	US	US
2382875	2382875	AU	AU
2382939	2382939	FI	FI
2383135	2383135	UK	UK
6005551	2383135	NL	UK
2383670	2383670	UK	UK
2383772	2383772	DE	DE
2383779	2383779	NL	NL
5886088	2383779	NL	NL
16489837	2383779	NL	NL
2812524	2383779	BE	NL
2384375	2384375	BR	BR
2384677	2384677	DE	DE
2384777	2384777	AU	AU
2385154	2385154	CA	CA
2385632	2385632	DE	DE
2385688	2385688	CZ	CZ
2386801	2386801	UK	UK
2386974	2386974	DE	DE
2387738	2387738	CX	CX
2388381	2388381	US	US
6823501	2388634	UK	US
2388634	2388634	US	US
19524474	2388634	US	US
38164768	2388634	US	US
2389177	2389177	FI	FI
2176276	2389446	DE	DE
2389446	2389446	DE	DE
45175139	2389478	JP	RU
2389478	2389478	RU	RU
2389560	2389560	NO	NO
2389597	2389597	FR	FR
13593806	2389684	RU	RU
2389684	2389684	RU	RU
30189738	2389684	RU	RU
31378602	2390101	US	CA
14540762	2390101	UK	CA
2390101	2390101	CA	CA
22609649	2390101	CA	CA
18914249	2390101	US	CA
2390254	2390254	CA	CA
2390261	2390261	IE	IE
2390368	2390368	BR	BR
2390613	2390613	PT	PT
2390616	2390616	US	US
2391075	2391075	CA	CA
2391326	2391326	US	US
2391548	2391548	US	US
2391999	2391999	UK	UK
2647762	2391999	UK	UK
4390037	2392933	UK	UK
2392933	2392933	UK	UK
2393365	2393365	ES	ES
2394116	2394116	RU	RU
2394519	2394519	US	US
2394804	2394804	RS	RS
47106696	2394804	RS	RS
2395050	2395050	US	US
3397013	2395260	SK	DK
2395260	2395260	DK	DK
2395434	2395434	CZ	CZ
2395978	2395978	US	US
2396201	2396201	US	US
6178757	2396616	UK	ME
2689446	2396616	UK	ME
31286985	2396616	ME	ME
7866119	2396616	ME	ME
2396616	2396616	ME	ME
12192147	2396616	PR	ME
2396816	2396816	US	US
45559565	2396985	US	US
2396985	2396985	US	US
2397019	2397019	IN	IN
20943039	2397241	MY	UK
2397241	2397241	UK	UK
2397398	2397398	UK	UK
2397493	2397493	UK	UK
2398370	2398370	PL	PL
2398413	2398413	DE	DE
2398888	2398888	US	US
4793912	2399370	CA	CA
2399370	2399370	CA	CA
2399573	2399573	US	US
1072954	2399573	US	US
7367875	2399573	US	US
2399681	2399681	DE	DE
2400692	2400692	EE	EE
2401202	2401202	CA	CA
2401264	2401264	US	US
2455789	2401335	BR	BR
2401335	2401335	BR	BR
4904510	2401335	BR	BR
19206248	2401335	BR	BR
2401932	2401932	PL	PL
2402012	2402012	DE	DE
2402373	2402373	ES	ES
5506484	2402373	ES	ES
2433098	2402373	CL	ES
2402401	2402401	UK	UK
2402486	2402486	SE	SE
49328352	2402694	UK	IE
2402694	2402694	IE	IE
3750098	2402694	IE	IE
2402856	2402856	NR	NR
2402948	2402948	ES	ES
2403458	2403458	AR	AR
2403537	2403537	PL	PL
7002746	2403537	GR	PL
5647758	2403537	PL	PL
2404007	2404007	CZ	CZ
2404306	2404306	US	US
6068360	2404306	US	US
2405045	2405045	NO	NO
2405415	2405415	FI	FI
2405493	2405493	CH	CH
2406046	2406046	US	US
2406210	2406210	SE	SE
2406271	2406271	UK	UK
2406324	2406324	SE	SE
6944484	2406324	SE	SE
2406550	2406550	CL	CL
2406859	2406859	CA	CA
2408297	2408297	US	US
2408300	2408300	SE	SE
2408409	2408409	AT	AT
2408551	2408551	NL	NL
2408591	2408591	CZ	CZ
5203062	2408591	CZ	CZ
2409049	2409049	UK	UK
2409247	2409247	US	US
2409301	2409301	UK	UK
2409497	2409497	PL	PL
2409916	2409916	CZ	CZ
2401202	2409931	CA	ES
2409931	2409931	ES	ES
47461038	2410164	PL	PL
2401932	2410164	PL	PL
5592446	2410164	PL	PL
37549950	2410164	PL	PL
5034421	2410164	BR	PL
25560909	2410164	PL	PL
2410164	2410164	PL	PL
2410798	2410798	SE	SE
4999199	2411326	UK	US
2411326	2411326	US	US
7026538	2411326	US	US
3549336	2411326	US	US
2411449	2411449	NL	NL
2411506	2411506	SE	SE
42356754	2411697	DE	RU
27234188	2411697	US	RU
6545391	2411697	PL	RU
2411697	2411697	RU	RU
2412027	2412027	UK	UK
2412723	2412723	US	US
2413235	2413235	US	US
30880269	2413235	DE	US
3900385	2413235	AU	US
47679047	2413235	US	US
2413711	2413711	FI	FI
2414027	2414027	NL	NL
2415897	2415897	FM	FM
2416530	2416530	UK	UK
2417023	2417023	US	US
2417190	2417190	PL	PL
6022623	2417256	SE	SE
2417256	2417256	SE	SE
2419075	2419075	US	US
2419582	2419582	UK	UK
2420095	2420095	ES	ES
2420117	2420117	NO	NO
2421038	2421038	DE	DE
2421401	2421401	IT	IT
3362543	2421401	IT	IT
2421866	2421866	US	US
6031676	2421866	US	US
2422618	2422618	US	US
2422923	2422923	SE	SE
2423052	2423052	FR	FR
2423062	2423062	DE	DE
2423670	2423670	US	US
2423869	2423869	US	US
2424659	2424659	DE	DE
2424930	2424930	FI	FI
2424978	2424978	NL	NL
2425088	2425088	US	US
12196537	2425099	FI	FI
2425099	2425099	FI	FI
2425179	2425179	FI	FI
7446872	2425450	BR	IE
8747498	2425450	UK	IE
2425450	2425450	IE	IE
10827011	2425450	PL	IE
12322612	2425450	BR	IE
20276731	2425450	UK	IE
14685745	2425450	IE	IE
2425573	2425573	UK	UK
3626363	2425573	UK	UK
2425639	2425639	US	US
2425641	2425641	US	US
2426068	2426068	FI	FI
2426236	2426236	UK	UK
2049551	2426252	FI	FI
2426252	2426252	FI	FI
2426393	2426393	BE	BE
2149968	2426393	NO	BE
2426724	2426724	US	US
2426867	2426867	US	US
2647267	2427003	BR	BR
7267990	2427003	BR	BR
49637882	2427003	BR	BR
31953026	2427003	BR	BR
7634334	2427003	BR	BR
29596143	2427003	BR	BR
8499966	2427003	BR	BR
13840456	2427003	BR	BR
2427003	2427003	BR	BR
8151562	2427003	IT	BR
49081946	2427003	BR	BR
8018780	2427582	UA	DE
2427582	2427582	DE	DE
2428964	2428964	DE	DE
2429132	2429132	SE	SE
2429166	2429166	LT	LT
4650108	2429166	LT	LT
2429184	2429184	BR	BR
2429213	2429213	UK	UK
7996631	2429213	DE	UK
2429452	2429452	US	US
2429708	2429708	US	US
2430161	2430161	US	US
5089783	2430214	US	US
4094165	2430214	US	US
2638200	2430214	US	US
2430214	2430214	US	US
2103423	2430214	US	US
2430253	2430253	US	US
2430646	2430646	US	US
2381323	2430646	RS	US
2430793	2430793	US	US
2430862	2430862	SE	SE
2431352	2431352	SE	SE
2431515	2431515	CA	CA
2431621	2431621	BE	BE
2431648	2431648	US	US
2432690	2432690	FR	FR
27764888	2432690	FR	FR
18355254	2432690	FR	FR
2432693	2432693	SE	SE
2433098	2433098	CL	CL
2402373	2433098	ES	CL
13749514	2433117	UK	FI
3002671	2433117	FI	FI
14561717	2433117	GR	FI
2433117	2433117	FI	FI
2433289	2433289	DE	DE
2433558	2433558	US	US
2433932	2433932	US	US
24687159	2434110	US	US
5267684	2434110	RU	US
2434110	2434110	US	US
2434418	2434418	US	US
11559502	2434418	RU	US
6976598	2434418	RU	US
2434607	2434607	FI	FI
2434979	2434979	RU	RU
2434985	2434985	UK	UK
2357455	2434985	UK	UK
9858682	2434985	UK	UK
2435006	2435006	CX	CX
2435128	2435128	DK	DK
4816941	2435554	CA	RS
4716028	2435554	RS	RS
22819316	2435554	RS	RS
18392653	2435554	RS	RS
17127758	2435554	RS	RS
24817581	2435554	RS	RS
38877428	2435554	HR	RS
2435554	2435554	RS	RS
2435749	2435749	US	US
32503243	2435749	CY	US
3171437	2435749	US	US
19770093	2435749	CA	US
2435839	2435839	FR	FR
3473393	2436341	US	US
2436341	2436341	US	US
32688202	2436341	US	US
2007044	2436468	UK	UK
46587112	2436468	UK	UK
2436468	2436468	UK	UK
6492387	2436468	UK	UK
2436697	2436697	US	US
32541192	2436697	US	US
2436835	2436835	CA	CA
5120459	2436835	CA	CA
2437045	2437045	US	US
2437084	2437084	US	US
23853419	2437084	US	US
2437536	2437536	US	US
2437832	2437832	US	US
2438140	2438140	FR	FR
2438290	2438290	AU	AU
2260694	2438808	SE	SE
2438808	2438808	SE	SE
2438996	2438996	BF	BF
2439159	2439159	US	US
4382164	2439159	US	US
2439257	2439257	UK	UK
4575581	2439257	UK	UK
2439871	2439871	AU	AU
2440512	2440512	NL	NL
4160691	2440593	NO	NO
2087614	2440593	NO	NO
2440593	2440593	NO	NO
9588166	2440593	NO	NO
2512183	2440593	NO	NO
2441502	2441502	UK	UK
5139746	2442080	US	US
7863488	2442080	US	US
6621601	2442080	ES	US
2442080	2442080	US	US
7649942	2443242	SE	US
2443242	2443242	US	US
2443464	2443464	US	US
2443514	2443514	US	US
2443794	2443794	US	US
2443891	2443891	UK	UK
2443936	2443936	US	US
2444013	2444013	HU	HU
2444080	2444080	US	US
2444291	2444291	US	US
2444880	2444880	SE	SE
2444907	2444907	FI	FI
2445096	2445096	CH	CH
2445122	2445122	FR	FR
2545621	2445122	FR	FR
2445218	2445218	CA	CA
[truncated: 75,387 more rows]
