# Supplementary material for: The relation of culture, socio-economics, and friendship to music preferences: A large-scale, cross-country study
Source: PLoS One. 2018 Dec 14;13(12):e0208186. doi: 10.1371/journal.pone.0208186 (PMC6294554; doi:10.1371/journal.pone.0208186)
Supplement: S2 Data — (XLSX) [file pone.0208186.s012.xlsx]

## Sheet: Sheet1
country	lon	lat
AU	149.08	-35.15
BY	27.3	53.52
BR	-47.55	-15.47
CA	-75.42	45.27
CZ	14.22	50.05
FI	25.03	60.15
FR	2.2	48.5
DE	13.25	52.3
IT	12.29	41.54
MX	-99.1	19.2
NL	4.54	52.23
NO	10.45	59.55
PL	21	52.13
RU	37.35	55.45
ES	-3.45	40.25
SE	7.28	46.57
UA	30.28	50.3
UK	-0.05	51.36
US	-77.02	39.91
JP	139.46	35.42
