# Supplementary material for: The relation of culture, socio-economics, and friendship to music preferences: A large-scale, cross-country study
Source: PLoS One. 2018 Dec 14;13(12):e0208186. doi: 10.1371/journal.pone.0208186 (PMC6294554; doi:10.1371/journal.pone.0208186)
Supplement: S3 Data — (XLSX) [file pone.0208186.s013.xlsx]

## Sheet: Sheet1
country	country code	language	class1	class2	class3	class4	class5	class6	class7	class8	class9	class10
Australia	AU	English	Indo-European	Germanic	West	English
Belarus	BY	Russian	Indo-European	Balto-Slavic	Slavic	East
Brazil	BR	Portuguese	Indo-European	Italic	Romance	Italo-Western	Western	Gallo-Iberian	Ibero-Romance	West Iberian	Portuguese-Galician
Canada	CA	English	Indo-European	Germanic	West	English
Czechia	CZ	Czech	Indo-European	Balto-Slavic	Slavic	West	Czech-Slovak
Finland	FI	Finnish	Uralic	Finnic
France	FR	French	Indo-European	Italic	Romance	Italo-Western	Western	Gallo-Iberian	Gallo-Romance	Gallo-Rhaetian	Oïl	French
Germany	DE	German	Indo-European	Germanic	West	High German	German	Middle German	East Middle German
Italy	IT	Italian	Indo-European	Italic	Romance	Italo-Western	Italo-Dalmatian
Japan	JP	Japanese	Japonic
Mexico	MX	Spanish	Indo-European	Italic	Romance	Western	Ibero-Romance	West-Iberian	Castilian languages	Spanish
Netherlands	NL	Dutch	Indo-European	Germanic	West Germanic	Low Franconian(Frankish)	Dutch
Norway	NO	Bokmal	Indo-European	Germanic	North Germanic	East Scandinavian	Danish	Norwegian Bokmål
Poland	PL	Polish	Indo-European	Balto-Slavic	Slavic	West Slavic	Lechitic	Polish
Russia	RU	Russian	Indo-European	Balto-Slavic	Slavic	East
Spain	ES	Castilian	Indo-European	Italic	Romance	Western	Ibero-Romance	West-Iberian	Castilian languages	Spanish
Sweden	SE	Swedish	Indo-European	Germanic	North Germanic	East Scandinavian	Continental Scandinavian	Swedish
Ukraine	UA	Ukrainian	Indo-European	Balto-Slavic	Slavic	East Slavic	Ukrainian
United Kingdom	UK	English	Indo-European	Germanic	West	English
United States	US	English	Indo-European	Germanic	West	English
