# Supplementary material for: The relation of culture, socio-economics, and friendship to music preferences: A large-scale, cross-country study
Source: PLoS One. 2018 Dec 14;13(12):e0208186. doi: 10.1371/journal.pone.0208186 (PMC6294554; doi:10.1371/journal.pone.0208186)
Supplement: S4 Data — (XLSX) [file pone.0208186.s014.xlsx]

## Sheet: Sheet1
country	country code	indicator name	year2000	year2001	year2002	year2003	year2004	year2005	year2006	year2007	year2008	year2009	year2010	year2011	year2012	year2013	year2014	year2015	year2016	year2017
Norway	NO	GDP per capita, PPP (current international $)	36950.5	37818.3	37959.8	38530.5	42501.6	47772.4	54086.8	55887.1	61757.2	55427.6	58022	62145	65447.5	67056.1	66015.4	61722.2	58808.4	60978.3
United States	US	GDP per capita, PPP (current international $)	36449.9	37273.6	38166	39677.2	41921.8	44307.9	46437.1	48061.5	48401.4	47001.6	48375.4	49793.7	51451	52782.1	54696.7	56443.8	57588.5	59531.7
Netherlands	NL	GDP per capita, PPP (current international $)	31591.9	32864.2	33991.1	33701.1	35428.4	37265.3	40602.7	43471.6	45843.9	44037.4	44542.8	46066.7	46707.3	48666.3	48606.3	49527.7	50538.6	52941.1
Germany	DE	GDP per capita, PPP (current international $)	27293.8	28499.6	29326.9	29987.9	31428.6	31968.5	34246.2	36444.5	38028.8	37035.8	39225.6	42692.5	43564.1	45232.2	47092.5	47810.8	48943.1	50715.6
Sweden	SE	GDP per capita, PPP (current international $)	29275.8	29658.6	30587.8	31470.6	33540	33967.2	37423.2	40572.8	41853.7	39645.7	41628	43755.1	44725	45673.2	46524.2	47891.3	48904.6	50069.7
Australia	AU	GDP per capita, PPP (current international $)	26316.9	27348.1	28706.4	29678.5	31311.6	32539.1	34291.3	36512.5	37409.2	40234.4	39274.8	41894.2	42733.9	45794.4	46742.8	46220.3	46144.1	47046.7
Canada	CA	GDP per capita, PPP (current international $)	29185.4	30073.9	30851.3	32189.1	33754.9	36134.6	38009.9	39442	40277.6	38791.1	40027.2	41565.3	42145.1	44101.5	45519.8	44647.4	44819.5	46377.6
Finland	FI	GDP per capita, PPP (current international $)	26748.6	27793.7	28567.2	28982.9	31129.3	31993.4	34367.5	37696.6	39969.4	37823.2	38775.2	40683.5	40620.2	41293.5	41470.2	42071.2	43378.1	45191.6
United Kingdom	UK	GDP per capita, PPP (current international $)	26245.9	27462.6	28806.9	30044	31733	32436.9	34500.7	35289.4	36257.5	34589.6	35875.5	36608	37705.6	39308.1	40707.2	41579.9	42656.2	43876.6
Japan	JP	GDP per capita, PPP (current international $)	26838.9	27495.7	28160.1	28921.6	30361.8	31663.5	33098.9	34502.2	34798.8	33192.7	35000.3	35774.7	37191.4	38974.1	39179.2	40717.3	42281.2	43875.7
France	FR	GDP per capita, PPP (current international $)	26090.1	27524.4	28523.9	28139.6	29044.4	30498.6	32439.1	34082.5	35095.3	34678.9	35935	37440.6	37679.1	39523.9	40141.6	40564.5	41358	42778.9
Italy	IT	GDP per capita, PPP (current international $)	27022.9	27955.9	28641.6	29079.3	29457.9	30051.8	32336.2	33990.6	35402.9	34507.8	35042.2	36347.3	36237.1	36131.1	36070.8	36640.1	38380.2	39817.2
Spain	ES	GDP per capita, PPP (current international $)	21530.5	22929.9	24363	25054.3	26189.5	27702.5	30819.2	32591.4	33463.7	32385.2	31954.2	32068.3	31988.3	32603.9	33709.6	34818.1	36305.2	38090.9
Czech Republic	CZ	GDP per capita, PPP (current international $)	16188.2	17569.1	18189.2	19424.8	20806.6	21956.4	23779.6	26120.4	27844.8	27594.3	27694.4	28797.4	29047.2	30485.7	32263.3	33468.7	34749.2	36915.9
Poland	PL	GDP per capita, PPP (current international $)	10651.2	11111.2	11781.1	12256.3	13345.9	13895.9	15144.1	16785.1	18310.4	19243	21068.9	22850.6	23833.2	24719.2	25602.4	26594.8	27383.3	29291.4
Russian Federation	RU	GDP per capita, PPP (current international $)	6825.41	7367.61	8029.12	9253.58	10231.4	11822.4	14916.2	16648.6	20163.6	19386.6	20497.9	24310	25784.6	26240.3	25797.5	24737.7	24818.9	25533
Belarus	BY	GDP per capita, PPP (current international $)	5994.56	6453.91	6927.55	7616.46	8781.64	9984.19	11389.6	12756.6	14383.2	14553.8	15906.8	17166.7	17801.9	18271.8	18903.2	18347.1	18089.1	18847.9
Mexico	MX	GDP per capita, PPP (current international $)	10799.1	10878.9	10901.1	10954.5	11506.8	12369.8	13437.5	14000	14551	14172.5	14858.5	16049.4	16658.1	16848	17481.9	17239.3	17769.7	18149.1
Brazil	BR	GDP per capita, PPP (current international $)	9012.96	9216.32	9515.1	9690.07	10401.8	10950.6	11603.6	12501.1	13259.7	13212.4	14243.5	14973.1	15398.4	15971	16195.9	15656.3	15181.5	15483.5
Ukraine	UA	GDP per capita, PPP (current international $)	3802.54	4289.92	4628.04	5206.11	6042.18	6452.1	7184.2	8005.69	8395.81	7239.62	7666.22	8281.87	8475.47	8629.68	8684.01	7949.15	8269.61	8666.9
